# Supplementary material for: Size compatibility and concentration dependent supramolecular host–guest interactions at interfaces
Source: Nat Commun. 2022 Jan 10;13:112. doi: 10.1038/s41467-021-27659-w (PMC8748952; doi:10.1038/s41467-021-27659-w)
Supplement: Supplementary file 2 — Source Data [file 41467_2021_27659_MOESM2_ESM.xlsx]

## Sheet: Fig. 3
	Fig. 3c
	mica	GPTMS-mica	β-CD-GPTMS-mica
mean	0	45.7	28.9
sem	0	0.4	0.8

## Sheet: Fig. 4
Figure 4a						Figure 4b																						Figure 4c														Figure 4d
0 mM (β-CD)						0.0001 mM				0.001 mM				0.01 mM				0.1 mM				1.0 mM						α-CD				β-CD				γ-CD						α-CD				β-CD
Approaching		Retracting				Approaching		Retracting		Approaching		Retracting		Approaching		Retracting		Approaching		Retracting		Approaching		Retracting				Approaching		Retracting		Approaching		Retracting		Approaching		Retracting				Approaching		Retracting		Approaching		Retracting
Distnace (nm)	Force/Radius (mN/m)	Distnace (nm)	Force/Radius (mN/m)			Distnace (nm)	Force/Radius (mN/m)	Distnace (nm)	Force/Radius (mN/m)	Distnace (nm)	Force/Radius (mN/m)	Distnace (nm)	Force/Radius (mN/m)	Distnace (nm)	Force/Radius (mN/m)	Distnace (nm)	Force/Radius (mN/m)	Distnace (nm)	Force/Radius (mN/m)	Distnace (nm)	Force/Radius (mN/m)	Distnace (nm)	Force/Radius (mN/m)	Distnace (nm)	Force/Radius (mN/m)			Distnace (nm)	Force/Radius (mN/m)	Distnace (nm)	Force/Radius (mN/m)	Distnace (nm)	Force/Radius (mN/m)	Distnace (nm)	Force/Radius (mN/m)	Distnace (nm)	Force/Radius (mN/m)	Distnace (nm)	Force/Radius (mN/m)			Distnace (nm)	Force/Radius (mN/m)	Distnace (nm)	Force/Radius (mN/m)	Distnace (nm)	Force/Radius (mN/m)	Distnace (nm)	Force/Radius (mN/m)
98.8958	-0.18039	4.41161	39.6604			97.051	-0.51121	6.90842	39.9271	99.0826	-0.1694	3.72331	39.8296	96.6311	-0.00837	3.54667	39.4512	93.0721	0.29469	2.03244	39.6754	99.9891	-0.01337	1.18739	39.899			93.0717	0.17062	7.60656	39.5044	95.582	-0.1157	4.03664	39.9339	94.5392	0.01816	6.6721	39.5305			91.5162	0.15403	10.8691	39.2388	98.2144	-0.69073	2.8913	39.6684
94.2819	-0.13725	4.47239	38.9784			89.5446	-0.48374	6.96699	39.0784	93.8354	-0.11845	3.0288	39.0984	91.2143	-0.05328	3.79596	38.9407	84.049	0.18009	1.96166	38.6564	93.2265	0.03453	1.16449	39.0577			82.3201	-0.12171	7.54937	38.7161	90.6819	-0.05097	3.97118	39.4469	86.4946	-0.01078	6.76799	38.8035			84.1674	0.04291	10.9264	38.3064	92.9683	-0.73274	2.95674	39.1282
89.5827	-0.10463	4.47239	38.289			81.9257	-0.47012	7.00603	38.2272	88.612	-0.06456	3.46286	38.5062	85.9407	-0.08056	3.68516	38.3858	75.0019	0.06254	2.10322	37.6634	86.5068	0.08772	1.21028	38.2248			73.863	-0.13136	7.72096	37.9561	86.0751	0.04991	4.00391	38.972	78.241	-0.06547	6.75001	38.0625			77.6773	0.03759	10.8119	37.3529	88.2177	-0.7137	2.95674	38.58
84.9426	-0.06473	4.55343	37.6095			73.7421	-0.52609	7.05159	37.3769	83.3877	-0.01078	3.41945	37.8551	81.0902	-0.05571	3.71286	37.8481	67.7294	0.16362	1.89088	36.6269	79.4378	0.09787	1.25607	37.3919			65.7178	-0.10258	7.49217	37.1468	80.8854	0.07897	4.00391	38.4931	70.5943	-0.04538	6.78597	37.3281			70.7882	-0.0169	10.8691	36.4205	83.4143	-0.70118	3.02219	38.0399
80.4986	-0.000669614	4.49264	36.9126			66.6801	-0.44385	7.08412	36.525	78.1136	0.03686	3.89695	37.2683	75.9896	-0.06168	3.79596	37.3171	59.6675	0.16743	1.74933	35.5991	72.2702	0.09588	1.25607	36.5533			57.7383	-0.05338	7.77815	36.4009	76.2132	0.17179	4.03664	38.0182	62.7302	-0.05209	6.76799	36.5871			64.3977	-0.00994	10.9837	35.4952	78.2617	-0.73167	3.02219	37.4917
75.9924	0.05574	4.59395	36.2356			59.9842	-0.31653	7.11666	35.6731	73.0357	0.10867	3.63649	36.5905	71.2658	-0.02122	3.74056	36.7691	50.2539	0.00472	1.74933	34.5888	65.0085	0.08229	1.21028	35.7091			50.0294	0.02915	7.72096	35.6127	71.5988	0.27173	4.03664	37.5393	55.0719	-0.03344	6.86388	35.8601			57.3064	-0.08934	11.0983	34.5698	73.4009	-0.72621	2.98947	36.9395
71.5618	0.12145	4.65473	35.5537			52.6726	-0.26505	7.16222	34.8227	67.8571	0.16808	3.6582	35.9475	66.4467	0.0075	3.82365	36.2381	40.9546	-0.14391	2.03244	33.6133	57.7534	0.06951	1.16449	34.865			42.1501	0.09069	7.66376	34.8245	66.5689	0.32049	4.03664	37.0603	47.2745	-0.03192	6.85789	35.1206			50.697	-0.10935	11.2129	33.6445	68.7477	-0.69517	2.95674	36.3873
67.2035	0.19608	4.69525	34.8692			46.2958	-0.09841	7.2273	33.9748	62.913	0.25638	3.72331	35.3098	61.2937	-0.00491	3.87905	35.7037	32.7582	-0.15666	2.31556	32.6378	50.4747	0.05383	1.18739	34.0292			34.625	0.19587	7.83535	34.0644	61.6392	0.38157	3.97118	36.5733	39.6325	-0.01126	7.00172	34.3995			44.1829	-0.11763	11.0983	32.6909	63.8985	-0.68829	2.95674	35.8391
62.8042	0.26565	4.77629	34.1898			40.7889	0.17541	7.26635	33.1237	57.701	0.31167	3.6582	34.6561	56.4723	0.02351	3.65746	35.1352	24.9528	-0.12124	1.89088	31.5751	43.3812	0.06096	1.25607	33.1991			26.8438	0.26949	7.72096	33.2692	57.0873	0.48922	4.13482	36.1146	31.8697	-0.00548	7.07365	33.6695			37.4572	-0.15198	11.2129	31.7656	58.6818	-0.72667	2.98947	35.2949
58.4954	0.34636	4.79655	33.5028			35.4403	0.46872	7.31191	32.2734	52.6456	0.38626	3.89695	34.0399	51.3801	0.01859	3.79596	34.6111	17.3641	-0.05913	1.67855	30.5386	36.0063	0.03343	1.21028	32.355			19.8925	0.44537	7.54937	32.4669	52.6547	0.61156	4.06936	35.6276	24.5642	0.05664	7.0257	32.9248			31.1619	-0.1333	11.3848	30.8473	54.0569	-0.69216	2.95674	34.7427
54.338	0.44574	4.81682	32.8159			30.773	0.84598	7.36398	31.4238	47.693	0.47351	3.6799	33.3674	46.373	0.02415	3.68516	34.0562	2.45712	-0.89863	2.03244	29.5718	28.6752	0.01128	1.21028	31.5164			14.7121	0.8394	7.54937	31.6857	47.9548	0.70096	4.13482	35.1567	17.6882	0.17167	7.07964	32.1926			25.9717	0.02152	11.1556	29.8797	49.5855	-0.63873	2.95674	34.1945
50.1976	0.54721	4.89786	32.1364			27.0395	1.33827	7.34445	30.5655	43.1094	0.60622	3.76672	32.7325	41.0991	-0.00317	3.60207	33.5048	2.81105	0.14203	1.60778	28.5092	21.6263	0.02391	1.16449	30.6722			12.474	1.59594	7.77815	30.9328	43.3364	0.80042	4.06936	34.6697	14.0377	0.68408	7.10961	31.4575			22.3769	0.37291	11.3275	28.9614	44.7792	-0.62655	2.95674	33.6463
46.1999	0.66626	4.97891	31.4569			23.7801	1.88898	7.4551	29.7232	38.6341	0.75228	3.44116	32.0467	35.9049	-0.02066	3.79596	32.9875	2.74026	1.13036	2.38634	27.5947	13.4337	-0.10436	1.21028	29.8393			11.3848	2.49403	7.72096	30.1446	39.1008	0.94702	4.10209	34.1948	13.2138	1.54474	7.17554	30.7268			20.7007	0.96066	11.3275	28.022	40.2246	-0.58336	2.95674	33.0981
42.382	0.80746	5.05996	30.7775			21.6979	2.58472	7.48764	28.8712	34.3734	0.92477	3.83184	31.4491	30.9536	-0.00823	3.79596	32.4463	1.82011	2.01405	1.89088	26.5233	4.3933	-0.33709	1.16449	28.9951			10.8691	3.46278	7.60656	29.3493	34.6284	1.06446	4.10209	33.7159	12.6187	2.43358	7.25346	29.9976			19.8348	1.64825	11.4421	27.0966	35.5741	-0.552	2.8913	32.5418
38.6965	0.96497	5.10049	30.093			19.568	3.27459	7.48764	28.0153	30.0534	1.08996	3.87525	30.8088	26.0098	0.00513	3.74056	31.8983	1.82011	3.01111	2.10322	25.5391	1.27897	0.16028	1.1187	28.151			10.4109	4.4386	7.72096	28.5823	30.5249	1.22735	4.06936	33.2329	12.0718	3.32838	7.3134	29.2662			19.0851	2.35014	11.3848	26.1501	31.1958	-0.4871	2.95674	32.0017
35.1181	1.13568	5.16128	29.4111			17.777	4.0062	7.63735	27.1778	26.511	1.35095	3.96207	30.1738	21.2366	0.0395	3.79596	31.3639	2.24478	4.06048	2.03244	24.5201	1.39344	1.05544	1.25607	27.3293			10.0101	5.42149	7.94976	27.8293	26.6138	1.41393	4.16755	32.7661	11.7715	4.25353	7.39732	28.5377			18.3358	3.0521	11.5567	25.2319	26.6471	-0.44319	2.92402	31.4495
31.934	1.35497	5.24233	28.7316			16.1919	4.76319	7.72849	26.3331	23.117	1.63021	3.91866	29.5227	16.0968	0.02871	3.60207	30.7988	2.31556	5.06625	1.67855	23.4661	1.30186	1.92522	1.21028	26.4852			9.66653	6.41145	8.12138	27.0693	23.2875	1.67256	4.13482	32.2831	11.333	5.16168	7.43329	27.8033			18.0478	3.81088	11.5567	24.2924	22.5575	-0.34271	2.95674	30.9053
28.8478	1.58631	5.30312	28.0497			14.9947	5.56797	7.77405	25.4828	20.5473	2.01104	3.63649	28.8423	11.5337	0.08896	3.79596	30.2815	2.24478	6.05459	1.96166	22.4906	1.23318	2.79782	1.25607	25.6523			9.60928	7.43667	8.17858	26.2952	19.8092	1.91247	4.13482	31.8042	10.8887	6.0691	7.39133	27.0593			17.2993	4.51293	11.8433	23.3883	18.4215	-0.24796	2.95674	30.3571
26.2893	1.88267	5.28286	27.3577			14.0274	6.40105	7.81311	24.6317	18.247	2.42506	3.33264	28.1592	5.26424	-0.061	3.85135	29.7472	2.31556	7.06036	1.82011	21.4628	1.25607	3.6817	1.23318	24.8109			9.32306	8.43368	8.06417	25.4999	16.6731	2.19454	4.10209	31.3212	10.5224	6.98614	7.46925	26.3301			16.8965	5.25756	11.8433	22.4488	14.368	-0.14305	2.8913	29.8009
24.1088	2.2256	5.42471	26.6858			13.1848	7.24951	7.85217	23.7805	16.17	2.86659	3.98378	27.5937	3.93445	0.3976	3.71286	29.1889	2.03244	8.02253	2.10322	20.4873	1.30186	4.5684	1.21028	23.9695			9.15135	9.4448	8.12138	24.7258	14.2364	2.56278	4.20028	30.8544	10.2523	7.91503	7.50522	25.5957			16.6664	6.02348	11.8433	21.5094	9.34312	-0.15781	2.92402	29.2567
21.9339	2.56922	5.46524	26.0013			12.558	8.12457	7.98237	22.9406	14.4455	3.35155	3.48456	26.8865	3.98985	1.02686	3.82365	28.6613	2.174	9.03703	2.03244	19.4683	1.27897	5.44664	1.18739	23.1282			9.03689	10.463	8.06417	23.9376	12.1655	2.97608	4.16755	30.3714	10.0663	8.85427	7.60713	24.8695			16.3212	6.77522	11.9579	20.5841	4.95312	-0.09435	2.98947	28.7166
19.9276	2.93361	5.6071	25.3293			11.9968	9.0077	8.00191	22.0871	12.8758	3.85557	3.6799	26.2649	4.07295	1.65954	3.82365	28.1201	1.96166	10.0079	2.10322	18.4666	1.25607	6.32488	1.23318	22.2953			8.75075	11.46	8.17858	23.1705	10.7209	3.46655	4.20028	29.8965	9.81425	9.78538	7.64909	24.1359			15.9187	7.5199	12.1873	19.6729	4.65851	0.47367	2.92402	28.1603
18.211	3.3337	5.64763	24.6449			11.4358	9.89085	8.12561	21.2464	11.7213	4.41076	3.70161	25.6219	3.96215	2.26832	3.79596	27.5755	1.96166	11.005	2.03244	17.4475	1.18739	7.19747	1.23318	21.4567			8.75075	12.4923	8.17858	22.3894	9.73667	4.01372	4.20028	29.4176	9.57424	10.718	7.68506	23.4015			15.5164	8.26459	12.1299	18.7264	4.49485	1.05782	2.92402	27.6121
16.6399	3.7517	5.64763	23.9554			11.0184	10.7917	8.25582	20.4065	11.0247	5.02235	3.85354	24.9949	3.87905	2.88052	3.76826	27.0309	2.31556	12.0456	1.82011	16.411	1.23318	8.08418	1.27897	20.6238			8.69352	13.5175	8.23579	21.6153	8.85129	4.57308	4.13482	28.9306	9.40625	11.6594	7.763	22.6723			15.4589	9.05178	12.3019	17.8081	4.42939	1.65407	2.8913	27.0599
15.2948	4.19756	5.72869	23.276			10.6664	11.7006	8.32745	19.5594	10.263	5.62593	3.72331	24.3332	3.85135	3.49954	3.82365	26.4965	2.10322	13.0165	2.03244	15.4268	1.25607	8.96806	1.23318	19.7796			8.57908	14.5357	8.23579	20.8341	8.13015	5.15268	4.23301	28.4638	9.18428	12.5943	7.769	21.9342			15.1142	9.80357	12.474	16.8899	4.29847	2.24225	2.8913	26.5117
14.0732	4.65862	5.72869	22.5865			10.347	12.6135	8.48372	18.7227	9.78445	6.26438	3.70161	23.6849	3.98985	4.13904	3.82365	25.9553	2.10322	14.0136	2.03244	14.4165	1.25607	9.84912	1.27897	18.9467			8.40743	15.5468	8.29301	20.06	7.60584	5.75652	4.20028	27.9808	9.00432	13.5343	8.06278	21.2316			14.8269	10.5624	12.5313	15.9575	4.20028	2.83447	2.8913	25.9635
13.1373	5.15489	5.89083	21.9171			10.0015	13.5232	8.56838	17.8772	9.28424	6.90017	3.91866	23.0659	3.87905	4.74783	3.82365	25.4142	2.10322	15.0106	2.03244	13.4061	1.1416	10.7161	1.1187	18.0885			8.17858	16.5509	8.17858	19.2648	7.34373	6.39267	4.23301	27.5059	8.84237	14.4765	8.14072	20.5024			14.7121	11.3426	12.5886	15.0251	4.10209	3.42669	2.82586	25.4072
12.2834	5.66126	6.0327	21.2451			9.72134	14.441	8.69211	17.0365	8.63197	7.51723	3.59308	22.3801	3.96215	5.3805	3.79596	24.8696	2.24478	16.0251	2.03244	12.3957	1.21028	11.6056	1.18739	17.2584			8.23579	17.5902	8.23579	18.4907	6.95061	7.01268	4.20028	27.0229	8.71042	15.4224	8.18869	19.7695			14.4249	12.1014	12.5886	14.0857	4.00391	4.0189	2.85858	24.8631
11.5721	6.18519	5.9719	20.5482			9.50633	15.3667	8.81585	16.1958	8.34938	8.17983	3.94036	21.7772	3.90675	5.99611	3.74056	24.3215	2.24478	17.0222	1.82011	11.3592	1.27897	12.4951	1.16449	16.417			8.00696	18.5943	8.23579	17.7095	6.68856	7.64883	4.23301	26.548	8.63845	16.3757	8.21268	19.0336			14.4249	12.8957	12.7607	13.1674	3.93845	4.61515	2.8913	24.3189
11.0439	6.73169	6.17458	19.8837			9.29786	16.2933	9.05032	15.3688	7.97989	8.83172	4.15743	21.1583	3.87905	6.61514	3.85135	23.794	2.24478	18.0192	2.10322	10.3837	1.32476	13.3818	1.1187	15.5728			7.94976	19.6195	8.35022	16.9424	6.5903	8.30516	4.23301	26.0691	8.48852	17.3194	8.24266	18.2985			14.1952	13.6617	12.818	12.235	3.873	5.2114	2.92402	23.7747
10.5158	7.2782	6.25566	19.2042			9.135	17.2255	9.14152	14.5241	7.54526	9.47559	4.11401	20.5072	3.93445	7.2444	3.79596	23.246	1.89088	18.9727	2.10322	9.37338	1.32476	14.2629	1.16449	14.7399			8.06417	20.6659	8.40743	16.1683	6.32829	8.94132	4.26574	25.5942	8.39857	18.2704	8.32661	17.57			14.023	14.4347	12.9328	11.3097	3.77482	5.80362	2.85858	23.2185
10.0488	7.83224	6.21512	18.5098			8.97216	18.1578	9.33043	13.6914	7.45835	10.1623	3.6799	19.8081	3.98985	7.87366	3.71286	22.6945	2.24478	20.0133	2.03244	8.3543	1.18739	15.127	1.16449	13.9014			8.00696	21.6911	8.46465	15.3942	6.06631	9.57749	4.23301	25.1112	8.28464	19.2186	8.45254	16.8467			13.6786	15.1866	13.1049	10.3915	3.77482	6.40793	2.8913	22.6743
9.70375	8.40129	6.37728	17.8403			8.78329	19.0867	9.55193	12.8627	7.13244	10.8196	3.83184	19.1811	3.85135	8.47903	3.74056	22.1567	2.31556	21.0191	2.31556	7.37882	1.37055	16.0306	1.1187	13.0572			7.94976	22.7164	8.57908	14.6272	6.00081	10.2379	4.29847	24.6404	8.18869	20.1689	8.47653	16.1109			13.6786	15.9808	13.5065	9.50152	3.57847	6.98806	2.8913	22.1261
9.31813	8.96535	6.51918	17.1684			8.67909	20.0262	9.74088	12.0301	7.32798	11.5411	3.91866	18.5461	3.87905	9.10488	3.74056	21.6155	2.38634	22.0249	1.67855	6.28998	1.30186	16.9032	1.1187	12.2186			8.06417	23.7627	8.57908	13.846	5.96807	10.9023	4.26574	24.1574	8.13473	21.1244	8.58448	15.3854			13.5065	16.7539	13.736	8.59035	3.51302	7.58431	2.8913	21.5779
9.05432	9.54442	6.62054	16.4914			8.52279	20.9592	9.9494	11.1998	6.89347	12.185	3.96207	17.9058	3.87905	9.72732	3.65746	21.0641	1.89088	22.9609	1.82011	5.29706	1.23318	17.7758	1.30186	11.4027			7.77815	24.7598	8.6363	13.0719	5.7716	11.5465	4.29847	23.6825	8.0268	22.0733	8.64445	14.6539			13.5065	17.5481	13.9656	7.6792	3.4803	8.18459	2.8913	21.0297
8.81083	10.126	6.64081	15.8045			8.45768	21.9034	10.2427	10.38	6.80657	12.8717	4.09231	17.2762	3.82365	10.3429	3.71286	20.5297	1.89088	23.958	1.89088	4.29543	1.1187	18.6428	1.18739	10.55			7.83535	25.7991	8.69352	12.2978	5.70612	12.2069	4.26574	23.1995	7.91888	23.0221	8.79439	13.9336			13.1622	18.3	14.1378	6.76097	3.41485	8.78084	2.95674	20.4896
8.66881	10.7201	6.70163	15.1225			8.31442	22.8381	10.5947	9.56744	6.39386	13.5182	3.78843	16.593	3.93445	10.979	3.85135	20.0056	1.74933	24.9376	1.82011	3.27635	1.23318	19.5379	1.21028	9.7143			7.72096	26.8173	8.75075	11.5237	5.57515	12.8592	4.23301	22.7166	7.79897	23.9695	8.81838	13.1977			13.1622	19.0943	14.4823	5.86397	3.44758	9.38918	2.85858	19.9293
8.38479	11.2966	6.88409	14.4555			8.16467	23.7719	10.9272	8.75247	5.85091	14.1488	4.11401	15.9875	3.85135	11.5912	3.85135	19.4644	2.03244	25.9695	2.03244	2.29215	1.23318	20.419	1.30186	8.88704			7.72096	27.8496	8.92243	10.7637	5.47692	13.5155	4.29847	22.2457	7.769	24.928	8.91435	12.4707			12.9901	19.8673	14.7695	4.9599	3.44758	9.9935	2.8913	19.3851
8.22251	11.8882	7.02601	13.7836			8.12561	24.7193	11.2728	7.93911	5.74233	14.8328	4.0706	15.3364	3.74056	12.2	3.76826	18.913	2.24478	26.9927	1.74933	1.24691	1.27897	21.3057	1.21028	8.03721			7.72096	28.8818	8.92243	9.98254	5.47692	14.1839	4.3312	21.7708	7.61313	25.871	9.01632	11.7445			12.9328	20.6545	15.0567	4.05584	3.41485	10.5938	2.8913	18.837
8.06024	12.4798	7.10711	13.1041			8.04097	25.6612	11.7359	7.14022	5.63375	15.5168	4.13572	14.6988	3.87905	12.8395	3.65746	18.3581	2.10322	27.9723	2.31556	0.30631	1.27897	22.1868	1.09581	7.18457			7.49217	29.8859	8.92243	9.20138	5.28049	14.8282	4.36393	21.2959	7.48124	26.8169	9.1003	11.016			12.8754	21.4417	15.5739	3.18011	3.38213	11.1941	2.92402	18.2928
7.93854	13.0764	7.18822	12.4247			7.90425	26.5966	12.2644	6.34939	5.67718	16.2196	4.04889	14.0424	3.93445	13.4688	3.68516	17.8203	2.24478	28.9868	2.03244	-0.73893	1.27897	23.0678	1.27897	6.36859			7.66376	30.9393	8.92243	8.42023	5.31323	15.5007	4.39666	20.821	7.42729	27.7724	9.20827	10.2905			12.5313	22.1936	16.0337	2.29732	3.38213	11.7984	2.85858	17.7365
7.75601	13.6655	7.33015	11.7527			7.86519	27.5441	12.8714	5.56824	5.50346	16.8956	4.22255	13.4181	3.82365	14.0775	3.60207	17.2689	1.74933	29.9228	1.82011	-1.77545	1.27897	23.9489	1.25607	5.52722			7.54937	31.9575	9.15135	7.66727	5.24775	16.161	4.3312	20.334	7.36735	28.7272	9.35225	9.56945			12.474	22.9808	16.7239	1.4429	3.38213	12.4027	2.85858	17.1883
7.61405	14.2595	7.51265	11.0858			7.80009	28.4883	13.7138	4.81609	5.59032	17.6037	4.0706	12.7537	3.93445	14.7136	3.82365	16.755	1.67855	30.9112	2.03244	-2.75965	1.27897	24.83	1.25607	4.68868			7.43498	32.9757	9.32306	6.90727	5.14954	16.8174	4.39666	19.8632	7.22949	29.6724	9.45424	8.8432			12.474	23.7751	17.8175	0.63819	3.31668	12.9989	2.8913	16.6442
7.55321	14.8636	7.65461	10.4138			7.68943	29.427	14.5894	4.06802	5.37318	18.2744	4.20084	12.124	3.87905	15.3292	3.65746	16.1933	2.03244	31.9518	1.82011	-3.79617	1.30186	25.7138	1.21028	3.8445			7.26341	33.9868	9.26582	6.11906	5.08406	17.4778	4.42939	19.3883	7.24147	30.636	9.62824	8.12583			12.474	24.5693	20.1234	-0.01716	3.31668	13.6032	2.92402	16.1
7.39099	15.4552	7.83713	9.74684			7.67641	30.3776	15.7862	3.35953	5.35147	18.9691	4.13572	11.4703	3.82365	15.9449	3.71286	15.659	1.96166	32.9402	1.96166	-4.78909	1.25607	26.5892	1.1187	2.99467			7.37779	35.0332	9.72378	5.39433	5.05133	18.1422	4.46212	18.9134	7.1216	31.5834	9.80825	7.40919			12.3019	25.3424	26.2041	-0.20745	3.34941	14.2116	2.8913	15.5478
7.30988	16.0568	8.03995	9.08238			7.53321	31.3122	17.3052	2.69073	5.50346	19.6853	3.78843	10.7819	4.01755	16.5912	3.71286	15.1178	1.60778	33.8936	1.82011	-5.81689	1.27897	27.4731	1.27897	2.17587			7.26341	36.0514	9.49479	4.58496	4.95312	18.7985	4.46212	18.4344	7.07365	32.5397	9.98227	6.69182			12.1873	26.1225	33.8015	-0.21089	3.28396	14.8078	2.8913	14.9996
7.16794	16.6508	8.30365	8.42543			7.51368	32.2621	19.2266	2.07152	5.46004	20.3773	4.0706	10.1709	3.85135	17.1931	3.62976	14.5663	2.24478	34.9691	1.89088	-6.81852	1.25607	28.3514	1.1416	1.32041			7.20623	37.0766	9.78103	3.83907	4.88765	19.4589	4.42939	17.9515	6.98374	33.4907	10.1323	5.97149			12.1299	26.9097	41.4346	-0.20993	3.25124	15.4081	2.92402	14.4554
6.94491	17.235	8.56737	7.76847			7.41605	33.2024	21.6716	1.5168	5.35147	21.0614	4.33108	9.55735	3.90675	17.8224	3.76826	14.0422	1.82011	35.9139	1.67855	-7.85504	1.27897	29.2353	1.30186	0.50161			7.09186	38.0948	10.0673	3.09318	4.85491	20.1233	4.42939	17.4725	6.89984	34.4426	10.3064	5.25412			12.1299	27.704	48.939	-0.22483	3.28396	16.0165	2.92402	13.9072
6.86382	17.8365	8.77025	7.10402			7.39652	34.1522	24.8034	1.0467	5.15605	21.7347	4.20084	8.89562	3.98985	18.4551	3.65746	13.4873	1.537	36.876	1.96166	-8.83052	1.23318	30.1107	1.25607	-0.34258			7.09186	39.1271	10.4109	2.35436	4.88765	20.7957	4.52758	17.0057	6.8459	35.3981	10.6665	4.55968			12.0726	28.4912	56.9365	-0.17897	3.25124	16.6167	2.92402	13.359
6.82327	18.4431	9.19636	6.46707			7.39652	35.1045	28.7975	0.68284	5.22119	22.4402	4.15743	8.24459	3.90675	19.0673	3.76826	12.9598	1.74933	37.8993	1.82011	-9.85832	1.25607	30.9946	1.23318	-1.18394					11.4994	1.70731	4.75671	21.448	4.56031	16.5308	6.81593	36.3565	10.9247	3.85268			11.9579	29.2713	65.2144	-0.09857	3.18579	17.213	2.95674	12.8149
6.66108	19.0347	9.52108	5.81763			7.37049	36.0536	33.8582	0.45039	5.00407	23.1108	4.24425	7.6096	3.85135	19.6829	3.68516	12.4084	2.10322	38.9399	2.174	-10.8251	1.25607	31.8756	1.27897	-2.01684					12.7607	1.08154	4.75671	22.1165	4.52758	16.0478	6.73203	37.3084	11.1408	3.1405			11.9006	30.0585	72.8994	-0.09122	3.21852	17.8213	2.8913	12.2586
6.60027	19.6388	10.1504	5.20572			7.28588	36.9954	39.4823	0.28735	5.30804	23.8457	4.22255	6.96124	3.90675	20.3121	3.79596	11.8808	2.03244	39.9282	2.10322	-11.8442	1.32476	32.7651	1.21028	-2.86385					15.8038	0.6753	4.72398	22.7809	4.59305	15.577	6.74402	38.272	11.6693	2.4668			11.8433	30.8457	80.6131	-0.08032	3.15307	18.4176	2.8913	11.7104
6.55972	20.2453	10.8205	4.59883			7.28588	37.9477	45.1526	0.12999	5.13434	24.5217	4.33108	6.32893	3.85135	20.9277	3.79596	11.3396			2.24478	-12.8371	1.27897	33.6405	1.18739	-3.70521					22.1456	0.67546	4.69124	23.4453	4.69124	15.1101	6.66611	39.2246	12.0598	1.77609			11.9579	31.6541	88.1574	-0.0903	3.15307	19.0219	2.92402	11.1662
6.41782	20.8394	11.7753	4.02702			7.25984	38.8967	51.4372	0.04832	5.19948	25.2272	4.3745	5.6886	3.82365	21.5468	3.87905	10.8087			1.74933	-13.9085	1.21028	34.5132	1.23318	-4.53811					26.6693	0.45163	4.72398	24.1178	4.69124	14.6312			12.835	1.13279			11.7287	32.4201	95.7927	-0.08907	3.15307	19.6262	2.8913	10.614
6.35701	21.4435	12.9746	3.48534			7.22079	39.8442	59.0024	0.12442	5.0475	25.9059	4.15743	5.01617	3.85135	22.1726	3.71286	10.247			1.89088	-14.9014	1.18739	35.3914	1.18739	-5.3823					31.6889	0.2889	4.65851	24.7782	4.65851	14.1482			14.4227	0.58958			11.6714	33.2073			3.15307	20.2305	3.02219	10.082
6.27593	22.0451	14.4599	2.97888					65.6603	0.08874	5.11263	26.6113	3.83184	4.33037	3.90675	22.8019	3.76826	9.71261			2.03244	-15.8943	1.23318	36.2781	1.25607	-6.21238					37.6347	0.24026	4.65851	25.4466	4.75671	13.6814			20.3035	0.57529			11.5567	33.9875			3.15307	20.8348	2.98947	9.52973
6.15432	22.6417	16.2525	2.51028					71.8786	-0.00109	5.30804	27.3328	4.13572	3.72213	3.85135	23.4175	3.82365	9.17824			1.74933	-16.9396	1.21028	37.1563	1.30186	-7.04528					43.644	0.19946	4.56031	26.1029	4.72398	13.1984			26.7358	0.62895			11.6714	34.7959			3.18579	21.4432	2.95674	8.9775
6.09351	23.2458	18.2927	2.07219					79.0539	0.02697	4.98236	27.9901	4.17913	3.08179	3.87905	24.0434	3.85135	8.64045			1.82011	-17.9412	1.18739	38.0346	1.25607	-7.88946					49.7869	0.17511	4.52758	26.7673	4.78944	12.7276			33.1221	0.67693			11.4994	35.569			3.15307	22.0435	2.95674	8.42931
5.95163	23.8398	20.6027	1.66734					86.3553	0.07057	4.65671	28.6474	4.46133	2.47087	3.90675	24.6692	3.85135	8.09925			1.82011	-18.9516	1.23318	38.9213	1.27897	-8.72519					55.9518	0.15348	4.46212	27.4277	4.85491	12.2567			39.3407	0.70425			11.3848	36.3491			3.15307	22.6478	2.92402	7.87708
5.9719	24.4539	23.3901	1.3213					92.8619	0.01626	4.80868	29.3635	4.28767	1.80379	3.87905	25.2882	3.82365	7.55464			1.96166	-19.9445	1.18739	39.7967	1.34765	-9.55527					62.2697	0.1507	4.49485	28.1002	4.88765	11.7818			44.5604	0.60851			11.3848	37.1434			3.18579	23.2561	2.92402	7.32889
5.95163	25.063	26.3305	0.99412					99.4695	-0.02562	4.80868	30.0609	4.83039	1.22497	3.82365	25.9038	3.85135	7.01686			1.82011	-20.9723			1.25607	-10.4051					68.9424	0.19163	4.42939	28.7606	4.85491	11.2988			47.8354	0.27319			11.4421	37.9447			3.12035	23.8524	2.8913	6.77666
5.78949	25.6546	29.944	0.74986							4.70013	30.745	4.54817	0.54452	3.90675	26.5365	3.74056	6.46201			1.82011	-21.9826			1.32476	-11.2352					75.4745	0.21523	4.42939	29.429	4.85491	10.8199			53.3146	0.20942			11.4421	38.739			3.12035	24.4567	2.95674	6.23653
5.80976	26.2686	33.8259	0.53867							4.83039	31.4584	4.41792	-0.11721	3.87905	27.1555	3.82365	5.93105			1.82011	-22.993			1.30186	-12.0765					81.9912	0.23695	4.42939	30.0974	4.92038	10.3491			59.1299	0.18706			11.4994	39.5403			3.12035	25.061	2.95674	5.68833
5.74896	26.8727	37.8994	0.35108							4.52646	32.1184	4.30938	-0.77627	3.93445	27.7848	3.76826	5.38303			1.60778	-24.0295			1.32476	-12.9123					87.5562	0.14139	4.36393	30.7578	5.08406	9.89029			65.1932	0.19525							3.08763	25.6613	2.8913	5.13207
5.56656	27.4618	42.5088	0.22953							4.3745	32.7971	4.635	-1.38183	3.90675	28.4038	3.79596	4.84524			1.60778	-25.0399			1.27897	-13.7564					93.4786	0.08988	4.42939	31.4343	5.14954	9.41942			71.2587	0.20371							3.08763	26.2656	2.92402	4.58791
5.56656	28.0734	47.1162	0.10772							4.635	33.5266	4.22255	-2.07833	3.85135	29.0194	3.76826	4.30063			1.96166	-26.0066			1.32476	-14.5893					99.7055	0.07589	4.39666	32.0987	5.21501	8.94856			76.8225	0.15037							3.02219	26.8619	2.85858	4.03165
5.4855	28.675	51.9613	0.01519							4.59158	34.2187	4.43962	-2.69727	3.82365	29.6384	3.71286	3.75261			1.74933	-27.0432			1.30186	-15.4307							4.3312	32.7591	5.28049	8.47769			83.0954	0.18438							3.08763	27.4742	2.8913	3.48749
5.4855	29.2865	56.9453	-0.06022							4.61329	34.9188	4.67842	-3.31354	3.87905	30.2677	3.79596	3.22165			1.82011	-28.0448			1.25607	-16.2749							4.29847	33.4235	5.41144	8.0149			89.0532	0.17958							3.05491	28.0745	2.95674	2.94736
5.44497	29.8931	62.1639	-0.10673							4.46133	35.5975	4.67842	-3.95922	3.85135	30.8867	3.71286	2.67022			2.03244	-29.029			1.23318	-17.1163							4.26574	34.0879	5.44418	7.54			94.864	0.15666							3.12035	28.6869	2.92402	2.39513
5.36391	30.4947	67.4047	-0.15051							4.48304	36.2976	4.61329	-4.61293	3.74056	31.4955	3.71286	2.12902			1.96166	-30.0481			1.25607	-17.952							4.20028	34.7483	5.57515	7.0772											3.05491	29.2831	2.98947	1.855
5.36391	31.1063	72.8516	-0.16889							4.13572	36.9522	4.67842	-5.25059	3.79596	32.1248	3.85135	1.60488			2.24478	-31.0235			1.34765	-18.7792							4.29847	35.4288	5.67337	6.61037											2.98947	29.8794	2.95674	1.30277
5.26259	31.7054	78.3307	-0.1833							4.30938	37.671	4.91723	-5.86685	3.96215	32.7677	3.79596	1.05686			2.03244	-32.0601			1.32476	-19.6206							4.26574	36.0932	5.86983	6.15564											3.12035	30.4998	2.95674	0.75457
5.28286	32.3194	83.8908	-0.18774							4.17913	38.3524	4.87381	-6.51789	3.85135	33.3765	3.82365	0.51908			2.31556	-33.0355			1.41634	-20.4479							4.20028	36.7536	5.96807	5.68881											3.02219	31.0921	2.92402	0.20235
5.24233	32.926	89.3695	-0.2022							4.17913	39.0498	4.61329	-7.19567	3.76826	33.9887	3.71286	-0.03577			2.10322	-34.0721			1.32476	-21.2977							4.20028	37.422	6.06631	5.22199											3.02219	31.6964	3.12035	-0.32166
5.14101	33.5251	95.0991	-0.18576							4.0706	39.7338	4.89552	-7.80658	3.85135	34.6213	3.76826	-0.57014			1.96166	-35.0999			1.37055	-22.1306							4.20028	38.0905	6.26279	4.76726											3.02219	32.3007	2.95674	-0.89001
5.12075	34.1342											4.91723	-8.44959	3.76826	35.2336	3.79596	-1.10793							1.32476	-22.9748							4.23301	38.7629	6.49205	4.31657											3.05491	32.909	2.92402	-1.44224
5.01944	34.7332											4.91723	-9.09527	3.90675	35.873	3.90675	-1.63547							1.27897	-23.819							4.20028	39.4274	6.68856	3.86185											3.02219	33.5093	2.95674	-1.9864
4.97891	35.3398											5.37318	-9.68478	3.82365	36.4853	3.76826	-2.19373							1.32476	-24.6519									6.91785	3.41117											3.05491	34.1176	2.92402	-2.53863
4.95865	35.9489											5.85091	-10.2716	3.74056	37.0974	3.68516	-2.74517							1.37055	-25.4848									7.2782	2.97664											3.05491	34.722	2.92402	-3.08682
4.91812	36.5555											5.95949	-10.9039	3.79596	37.7267	3.74056	-3.27954							1.18739	-26.3459									7.70414	2.55018											2.98947	35.3182	2.85858	-3.64308
4.83708	37.1571											5.98121	-11.5469			3.82365	-3.8105							1.32476	-27.1675									8.1957	2.13181											3.02219	35.9266	2.8913	-4.18724
4.8776	37.7736											6.28526	-12.1552			3.79596	-4.35511							1.69109	-27.9609									8.78572	1.72557											3.02219	36.5309	2.85858	-4.73947
4.83708	38.3802											6.28526	-12.8008			3.79596	-4.89631							1.85136	-28.7797									9.63827	1.35167											2.98947	37.1311	2.8913	-5.28363
4.79655	38.9868											6.02464	-13.4786			3.87905	-5.42727							1.92005	-29.6098									11.0491	1.04656											2.95674	37.7314	2.8913	-5.83183
4.69525	39.5859											6.11151	-14.1136			3.74056	-5.98553							1.78267	-30.4653									12.6912	0.76993											2.95674	38.3357	2.92402	-6.37599
												6.24183	-14.7432			3.93445	-6.50284							1.78267	-31.3038									14.5983	0.52596													2.95674	-6.92016
												6.02464	-15.4157			3.90675	-7.04745							1.82846	-32.1367									17.5635	0.41234													2.8913	-7.47642
												5.93777	-16.0721			3.85135	-7.59547																	21.0996	0.36905													2.85858	-8.02864
												6.35042	-16.6669			3.87905	-8.13326																	24.716	0.33568													2.85858	-8.57684
												6.3287	-17.3153			3.90675	-8.67104																	27.9151	0.25087													2.92402	-9.11697
												7.54526	-17.8111			3.90675	-9.21224																	31.3972	0.20094													2.92402	-9.66517
																3.79596	-9.76709																	34.9322	0.15753													2.8913	-10.2174
																3.87905	-10.298																	38.6927	0.14189													2.98947	-10.7535
																3.96215	-10.829																	42.0689	0.07891													2.95674	-11.3057
																3.98985	-11.3668																	46.0883	0.09517													2.92402	-11.858
																3.87905	-11.9216																	50.0376	0.10279													2.92402	-12.4061
																3.85135	-12.4663																	53.6708	0.07149													2.85858	-12.9624
																3.96215	-12.9938																	57.0166	0.00476													2.95674	-13.4985
																3.90675	-13.5418																	60.5677	-0.03667													2.95674	-14.0467
																3.87905	-14.0864																	64.2223	-0.06536													2.8913	-14.6029
																3.98985	-14.614																	68.1655	-0.05848													2.92402	-15.1471
																3.98985	-15.1552																	71.8557	-0.08278													2.95674	-15.6913
																3.85135	-15.7134																	75.2857	-0.13913													2.92402	-16.2435
																4.01755	-16.2341																	79.0094	-0.1593													2.95674	-16.7877
																3.98985	-16.7788																	83.1114	-0.13286													2.95674	-17.3359
																3.98985	-17.32																	87.0301	-0.12901													2.95674	-17.8841
																3.93445	-17.868																	90.566	-0.17231													2.95674	-18.4323
																3.87905	-18.416																	94.2924	-0.19215													2.85858	-18.9926
																3.98985	-18.9435																	98.3327	-0.17331													2.92402	-19.5327
																3.93445	-19.4916																															2.8913	-20.0849
																4.10065	-20.0123																															2.98947	-20.621
																3.96215	-20.5706																															2.92402	-21.1773
																4.07295	-21.0981																															2.95674	-21.7214
																3.87905	-21.6632																															2.85858	-22.2817
																3.93445	-22.1976																															2.92402	-22.8219
																3.93445	-22.7388																															2.98947	-23.362
																3.96215	-23.2765																															3.02219	-23.9062
																3.82365	-23.8348																															2.98947	-24.4584
																3.90675	-24.3658																															2.95674	-25.0106
																3.93445	-24.9035																															2.95674	-25.5588
																3.96215	-25.4413																															2.8913	-26.1151
																4.04525	-25.9723																															3.02219	-26.6471
																4.07295	-26.5101																															2.98947	-27.1993
																4.07295	-27.0513																															3.02219	-27.7435
																4.01755	-27.5993																															2.98947	-28.2957
																4.04525	-28.1371																															2.98947	-28.8439
																4.10065	-28.6715																															3.02219	-29.3881
																4.07295	-29.2161																															2.98947	-29.9403
																4.10065	-29.7538																															3.05491	-30.4805
																4.18376	-30.2848																															3.02219	-31.0327
																3.96215	-30.8533																															3.05491	-31.5769
																4.34997	-31.3467																															3.08763	-32.121
																4.12835	-31.9152																															3.08763	-32.6692
																4.07295	-32.4633																															3.08763	-33.2174
																4.21146	-32.9874																															3.05491	-33.7696
																4.26686	-33.5217																															3.08763	-34.3138
																4.26686	-34.063																															3.15307	-34.8539
																4.37767	-34.5905																															3.21852	-35.3941
																4.40537	-35.1283																															3.21852	-35.9423
																4.48848	-35.6592																															3.18579	-36.4945
																4.46078	-36.2039																															3.25124	-37.0346
																4.43307	-36.7485																															3.25124	-37.5828
																4.59929	-37.2692																															3.21852	-38.135
																4.51618	-37.8206																															3.51302	-38.6469
																4.46078	-38.3686
																3.93445	-38.9747
[truncated: 23 more columns]

## Sheet: Supplementary Fig. 4
Distance	Force/Radius
62.8042	0.26565
58.4954	0.34636
54.338	0.44574
50.1976	0.54721
46.1999	0.66626
42.382	0.80746
38.6965	0.96497
35.1181	1.13568
31.934	1.35497
28.8478	1.58631
26.2893	1.88267
24.1088	2.2256
21.9339	2.56922
19.9276	2.93361
18.211	3.3337
16.6399	3.7517
15.2948	4.19756
14.0732	4.65862
13.1373	5.15489
12.2834	5.66126
11.5721	6.18519
11.0439	6.73169
10.5158	7.2782
10.0488	7.83224
9.70375	8.40129
9.31813	8.96535
9.05432	9.54442
8.81083	10.126
8.66881	10.7201
8.38479	11.2966
8.22251	11.8882
8.06024	12.4798
7.93854	13.0764
7.75601	13.6655
7.61405	14.2595
7.55321	14.8636
7.39099	15.4552
7.30988	16.0568
7.16794	16.6508
6.94491	17.235
6.86382	17.8365
6.82327	18.4431
6.66108	19.0347
6.60027	19.6388
6.55972	20.2453
6.41782	20.8394
6.35701	21.4435
6.27593	22.0451
6.15432	22.6417
6.09351	23.2458
5.95163	23.8398
5.9719	24.4539
5.95163	25.063
5.78949	25.6546
5.80976	26.2686
5.74896	26.8727
5.56656	27.4618
5.56656	28.0734
5.4855	28.675
5.4855	29.2865
5.44497	29.8931
5.36391	30.4947
5.36391	31.1063
5.26259	31.7054
5.28286	32.3194
5.24233	32.926
5.14101	33.5251
5.12075	34.1342
5.01944	34.7332
4.97891	35.3398
4.95865	35.9489
4.91812	36.5555
4.83708	37.1571
4.8776	37.7736
4.83708	38.3802
4.79655	38.9868
4.69525	39.5859
4.73577	40.2024
4.59395	40.7965
4.67499	41.4181
4.61421	42.0222
4.55343	42.6262
4.47239	43.2278
4.49264	43.8419
4.43187	44.446
4.43187	45.0575
4.35083	45.6591
4.33057	46.2682
4.37109	46.8848

## Sheet: Supplementary Fig. 7
Figure 7a														Figure 7b
2 min				15 min				1 h						2 min	15 min	1 h
Approaching		Retracting		Approaching		Retracting		Approaching		Retracting			mean	8.07468	8.70387	9.0993
Distnace (nm)	Force/Radius (mN/m)	Distnace (nm)	Force/Radius (mN/m)	Distnace (nm)	Force/Radius (mN/m)	Distnace (nm)	Force/Radius (mN/m)	Distnace (nm)	Force/Radius (mN/m)	Distnace (nm)	Force/Radius (mN/m)		sem	0.316999	0.483215	0.319322
96.6093	-0.18459	2.40042	39.7226	97.4318	-0.20528	2.25708	39.5334	97.7579	-0.2697	2.08507	39.3517
92.067	-0.17467	2.40042	39.0256	92.1516	-0.21746	2.22841	38.7756	92.8287	-0.25371	2.07073	38.6162
87.2794	-0.19497	2.42909	38.3321	86.8958	-0.22665	2.22841	38.0214	88.0982	-0.21324	2.07073	37.8824
82.7508	-0.18337	2.34308	37.6244	82.0919	-0.18014	2.17107	37.2601	83.3118	-0.17965	2.08507	37.1505
78.1302	-0.18311	2.34308	36.9274	76.9108	-0.18012	2.27141	36.5182	78.5538	-0.14257	2.02773	36.4097
73.6138	-0.16999	2.35742	36.2321	71.4636	-0.21288	2.24274	35.7604	73.8231	-0.10212	2.0994	35.6848
69.2935	-0.13273	2.40042	35.5404	66.408	-0.19739	2.25708	35.0079	69.2139	-0.0467	2.0134	34.9404
64.9259	-0.10128	2.40042	34.8433	61.7437	-0.1337	2.25708	34.2537	64.7057	0.02115	2.0994	34.2173
60.8702	-0.03142	2.40042	34.1463	56.9772	-0.08259	2.27141	33.5012	59.8586	0.04726	2.12807	33.4871
56.5297	0.00337	2.37175	33.4457	52.1714	-0.03633	2.21407	32.7399	54.9287	0.06317	2.07073	32.7463
52.2325	0.04348	2.41476	32.7539	47.2649	-0.00248	2.24274	31.9892	50.2361	0.1083	2.0564	32.0108
47.9303	0.08297	2.40042	32.0551	42.5872	0.05957	2.28575	31.2403	45.3946	0.1351	2.0994	31.2823
43.7563	0.13827	2.38609	31.3563	38.0253	0.13587	2.22841	30.479	40.4953	0.15478	2.0564	30.5433
39.4672	0.17939	2.41476	30.6628	33.3375	0.19667	2.24274	29.7265	35.7729	0.19625	2.0994	29.8149
35.1816	0.22092	2.38609	29.9622	28.7864	0.27432	2.25708	28.974	30.9847	0.22961	2.0564	29.0758
30.9553	0.26978	2.38609	29.2652	23.9585	0.31786	2.24274	28.2181	26.4198	0.29048	2.0994	28.3474
26.6678	0.31108	2.40042	28.5699	19.375	0.39151	2.27141	27.4673	21.9541	0.36357	2.08507	27.6119
22.6653	0.3875	2.42909	27.8764	15.0135	0.49251	2.27141	26.7131	17.6977	0.46246	2.07073	26.8764
18.9554	0.49998	2.40042	27.1758	10.5514	0.58112	2.19974	25.95	13.6015	0.58107	2.0994	26.1462
15.4172	0.6336	2.40042	26.4788	4.83783	0.51554	2.24274	25.2011	7.16193	0.41099	2.0994	25.4124
11.9319	0.77373	2.40042	25.7817	4.2212	1.07791	2.22841	24.4451	5.61235	0.84335	2.12807	24.6822
6.24356	0.64246	2.41476	25.0864	4.06347	1.69682	2.24274	23.6926	5.33981	1.43305	2.08507	23.9432
4.09215	0.94694	2.41476	24.3894	4.00611	2.32809	2.25708	22.9402	5.22507	2.04219	2.07073	23.2077
4.04913	1.51117	2.44343	23.6959	3.93442	2.9576	2.31442	22.193	5.11033	2.65133	2.07073	22.474
3.92008	2.06481	2.37175	22.99	3.87707	3.58888	2.24274	21.4299	4.99559	3.26046	2.07073	21.7402
3.86273	2.62728	2.44343	22.3018	3.76236	4.21309	2.22841	20.6739	4.83783	3.8643	2.11373	21.0118
3.81971	3.19151	2.45776	21.6065	3.7767	4.8532	2.21407	19.9179	4.75178	4.47697	2.08507	20.2745
3.81971	3.76105	2.40042	20.9024	3.662	5.47741	2.22841	19.1654	4.76613	5.10202	2.12807	19.5461
3.79104	4.32705	2.37175	20.2018	3.662	6.11575	2.30008	18.42	4.63706	5.70939	2.07073	18.8053
3.7767	4.89481	2.42909	19.5118	3.61899	6.74879	2.28575	17.664	4.63706	6.33266	2.15674	18.0821
3.73369	5.45905	2.50077	18.8236	3.57597	7.38183	2.30008	16.9116	4.53667	6.94357	2.0994	17.3413
3.67634	6.02152	2.41476	18.116	3.41826	8.00074	2.24274	16.1503	4.50799	7.56331	2.1424	16.6129
3.63332	6.58575	2.41476	17.4189	3.47561	8.64615	2.25708	15.3978	4.45063	8.17952	2.11373	15.8757
3.59031	7.14998	2.45776	16.7272	3.37525	9.27213	2.28575	14.6471	4.33591	8.78866	2.1424	15.1454
3.5473	7.71422	2.48643	16.0337	3.37525	9.91047	2.31442	13.8964	4.45063	9.42606	2.1424	14.4117
3.5473	8.28375	2.38609	15.3242	3.36092	10.547	2.31442	13.1422	4.36459	10.0387	2.1424	13.678
3.47561	8.84445	2.48643	14.6396	3.33224	11.1819	2.28575	12.3844	4.2212	10.6443	2.08507	12.9372
3.47561	9.41399	2.41476	13.9337	3.23189	11.8078	2.30008	11.6319	4.17818	11.2623	2.11373	12.207
3.44694	9.97999	2.44343	13.2402	3.28923	12.4532	2.30008	10.8777	4.19252	11.8874	2.08507	11.4697
3.38959	10.5425	2.45776	12.5449	3.21755	13.0828	2.28575	10.1217	4.00611	12.4877	2.11373	10.7395
3.37525	11.1102	2.37175	11.8372	3.18888	13.7175	2.27141	9.36567	4.13516	13.1268	2.0994	10.004
3.33224	11.6745	2.4721	11.1526	3.21755	14.3594	2.24274	8.6079	4.04913	13.7395	2.11373	9.27203
3.37525	12.2493	2.45776	10.4537	3.1602	14.9907	2.28575	7.85896	4.04913	14.3628	2.0994	8.53652
3.2749	12.8065	2.44343	9.75494	3.04552	15.6149	2.35742	7.11355	4.00611	14.9808	2.12807	7.80632
3.23189	13.3707	2.44343	9.05789	3.07419	16.2568	2.27141	6.34872	3.9631	15.5987	2.0564	7.06375
3.18888	13.9349	2.42909	8.35908	3.03118	16.8898	2.35742	5.60508	3.93442	16.2185	2.15674	6.34238
3.20321	14.5062	2.41476	7.66026	3.01684	17.5264	2.38609	4.85438	3.9631	16.8453	2.0994	5.60158
3.17454	15.0722	2.44343	6.96675	3.03118	18.1665	2.35742	4.09661	3.7767	17.4456	2.0994	4.86784
3.17454	15.6418	2.44343	6.2697	2.97384	18.7978	2.35742	3.34237	3.81971	18.0742	2.0994	4.13411
3.14587	16.2078	2.37175	5.56383	2.98817	19.4379	2.40042	2.59343	3.81971	18.6974	2.11373	3.40214
3.17454	16.7808	2.42909	4.87384	2.91649	20.0674	2.41476	1.84096	3.80538	19.319	2.11373	2.6684
3.1602	17.3486	2.45776	4.18033	2.90216	20.704	2.34308	1.0779	3.69067	19.9281	2.17107	1.94173
3.10286	17.9111	2.48643	3.48681	2.91649	21.3441	2.37175	0.32719	3.662	20.5478	2.1424	1.20446
3.07419	18.4771	2.44343	2.78447	2.90216	21.9807	2.44343	-0.41821	3.61899	21.1658	2.11373	0.46719
3.01684	19.0395	2.45776	2.08919	2.81614	22.6084	2.35742	-1.18305	3.69067	21.7979	2.15674	-0.26124
3.04552	19.6126	2.44343	1.39038	2.85915	23.2521	2.32875	-1.94082	3.61899	22.4124	2.1424	-0.99675
3.00251	20.1768	2.4721	0.69686	2.81614	23.8851	2.40042	-2.68622	3.57597	23.0303	2.0994	-1.73578
3.01684	20.7481	2.4721	-0.000185108	2.80181	24.5217	2.37175	-3.44399	3.59031	23.6554	2.12807	-2.46598
3.01684	21.3177	2.48643	-0.69547	2.73013	25.1512	2.44343	-4.1894	3.56164	24.2751	2.1424	-3.19795
2.94516	21.8784	2.41476	-1.40134	2.78747	25.7966	2.40042	-4.94893	3.56164	24.8984	2.22841	-3.92109
2.85915	22.4373	2.45776	-2.09309	2.80181	26.4367	2.38609	-5.70493	3.50429	25.5146	2.19974	-4.65836
2.94516	23.0174	2.50077	-2.78484	2.78747	27.0733	2.41476	-6.45564	3.47561	26.1343	2.11373	-5.40269
2.87348	23.5781	2.45776	-3.48718	2.71579	27.7028	2.38609	-7.21341	3.44694	26.7541	2.12807	-6.13466
2.90216	24.1512	2.50077	-4.17893	2.65845	28.3341	2.38609	-7.96764	3.47561	27.3809	2.17107	-6.8631
2.81614	24.7101	2.50077	-4.87598	2.68712	28.9759	2.42909	-8.71658	3.51862	28.0095	2.07073	-7.6092
2.87348	25.2868	2.50077	-5.57303	2.68712	29.6143	2.38609	-9.47612	3.46128	28.6257	2.15674	-8.33234
2.87348	25.8563	2.50077	-6.27007	2.70146	30.2544	2.41476	-10.2268	3.41826	29.2436	2.1424	-9.06784
2.85915	26.4241	2.48643	-6.96889	2.67279	30.8892	2.4721	-10.974	3.38959	29.8634	2.17107	-9.79804
2.78747	26.9847	2.4721	-7.6677	2.65845	31.5258	2.41476	-11.7353	3.44694	30.4937	2.1424	-10.5353
2.83048	27.5596	2.5151	-8.35945	2.70146	32.1694	2.41476	-12.4895	3.38959	31.1099	2.17107	-11.2655
2.80181	28.1256	2.5151	-9.05649	2.68712	32.806	2.44343	-13.2402	3.36092	31.7297	2.15674	-12.001
2.84481	28.7004	2.52944	-9.75177	2.64412	33.439	2.37175	-14.0033	3.36092	32.3529	2.21407	-12.7277
2.84481	29.27	2.4721	-10.4559	2.57244	34.0685	2.48643	-14.7434	3.38959	32.9798	2.17107	-13.4667
2.81614	29.836	2.57244	-11.1406	2.61545	34.7122	2.44343	-15.503	3.30357	33.5924	2.21407	-14.1952
2.74446	30.3967	2.52944	-11.8429	2.61545	35.3505	2.40042	-16.2625	3.33224	34.2192	2.18541	-14.9324
2.81614	30.975	2.50077	-12.5435	2.58678	35.9853	2.45776	-17.0097	3.30357	34.839	2.1424	-15.6715
2.77314	31.5392	2.50077	-13.2405	2.60111	36.6254	2.4721	-17.7621	3.26056	35.4569	2.1424	-16.4052
2.78747	32.1106	2.48643	-13.9393	2.52944	37.2549	2.42909	-18.5217	3.28923	36.0838	2.21407	-17.1301
2.74446	32.6748	2.48643	-14.6364	2.52944	37.8933	2.45776	-19.2724	3.30357	36.7088	2.18541	-17.8674
2.77314	33.2478	2.5151	-15.3299	2.5151	38.5299	2.44343	-20.0284	3.28923	37.3303	2.18541	-18.6011
2.7588	33.8156	2.5151	-16.027	2.55811	39.1735	2.42909	-20.7844	3.28923	37.9536	2.22841	-19.3296
2.74446	34.3834	2.5151	-16.724	2.55811	39.8118	2.48643	-21.5315	3.23189	38.5698	2.25708	-20.0598
2.68712	34.9459	2.4721	-17.4263			2.5151	-22.2822			2.18541	-20.8023
		2.5151	-18.1181			2.5151	-23.0365			2.17107	-21.5378
		2.54377	-18.8116			2.52944	-23.7889			2.21407	-22.2663
		2.50077	-19.514			2.5151	-24.545			2.24274	-22.9965
		2.4721	-20.2145			2.52944	-25.2974			2.21407	-23.7337
		2.52944	-20.9045			2.52944	-26.0517			2.24274	-24.4639
		2.48643	-21.6069			2.58678	-26.7988			2.24274	-25.1977
		2.55811	-22.2951			2.61545	-27.5495			2.27141	-25.9279
		2.61545	-22.9851			2.62978	-28.302			2.18541	-26.6722
		2.61545	-23.6821			2.55811	-29.0651			2.19974	-27.4042
		2.57244	-24.3845			2.54377	-29.8211			2.21407	-28.1361
		2.58678	-25.0797			2.60111	-30.5682			2.21407	-28.8699
		2.67279	-25.7662			2.57244	-31.326			2.24274	-29.6001
		2.64412	-26.4668			2.65845	-32.0697			2.25708	-30.332
		2.64412	-27.1638			2.64412	-32.8257			2.24274	-31.0676
		2.67279	-27.8573			2.65845	-33.5781			2.24274	-31.8013
		2.68712	-28.5526			2.71579	-34.3253			2.27141	-32.5315
		2.65845	-29.2532			2.71579	-35.0795			2.21407	-33.2723
		2.74446	-29.9396			2.7588	-35.8285			2.22841	-34.0043
		2.70146	-30.642			2.85915	-36.5703			2.28575	-34.7309
		2.71579	-31.3373			2.85915	-37.3246			2.25708	-35.4682
		2.65845	-32.0414			2.97384	-38.0647			2.32875	-36.1931
		2.7588	-32.7261			3.2749	-38.7818			2.30008	-36.9304
		2.73013	-33.4266							2.32875	-37.6606
		2.77314	-34.1184							2.31442	-38.3961
		2.73013	-34.8207							2.28575	-39.1334
		2.7588	-35.5142							2.38609	-39.8547
		2.73013	-36.2148							2.30008	-40.5991
		2.74446	-36.9101							2.54377	-41.3028
		2.78747	-37.6018
		3.21755	-38.2459

## Sheet: Supplementary Fig. 8
Figure 8a														Figure 8b																		Figure 8c						Figure 8d
2 nm/s				5 nm/s				9 nm/s						20 nm/s				35 nm/s				50 nm/s				70 nm/s						Approaching		Retracting				static	2 nm/s	5 nm/s	9 nm/s	20 nm/s	35 nm/s	50 nm/s	70 nm/s
Approaching		Retracting		Approaching		Retracting		Approaching		Retracting				Approaching		Retracting		Approaching		Retracting		Approaching		Retracting		Approaching		Retracting				94.655	-0.40786	3.40597	40.2485			9.37685	8.17052	8.07468	7.66693	7.36846	8.24177	7.96106	8.38389
97.3461	-0.23291	2.28575	39.9347	95.089	-0.18708	2.41476	39.9041	98.5658	-0.27326	2.27141	39.3005			99.0657	-0.25113	2.85169	40.451	95.5875	-0.60329	2.68868	39.6521	97.968	-0.39411	2.85169	40.6217	103.767	-0.45855	2.75389	39.7134			87.0502	-1.49134	3.40597	39.5941			1.09577	0.341949	0.316999	0.422441	0.954917	0.528662	0.646806	0.239161
94.5609	-0.24129	2.22841	39.632	89.7915	-0.17772	2.40042	39.2652	89.2038	-0.26954	2.25708	38.1482			86.4424	-0.63581	3.11252	37.9587	85.3055	-0.54401	3.17773	37.6289	85.5326	-0.37863	3.04732	37.4484	97.4203	-0.87032	2.98211	38.6362			84.0212	-1.43056	3.40597	38.9397
92.2362	-0.19295	2.24274	39.3381	84.3867	-0.18158	2.40042	38.6281	79.9421	-0.25346	2.25708	36.9978			78.5933	0.17336	2.9495	35.3604	74.5273	-0.60883	3.24294	35.4997	72.4009	-0.5373	3.04732	34.2261	93.8023	-0.59967	2.9495	37.4939			81.5408	-1.23263	3.34076	38.2689
89.7075	-0.16974	2.32875	39.053	79.1738	-0.16178	2.38609	37.9893	70.6963	-0.23543	2.30008	35.8526			66.7391	-0.01897	2.9169	32.7947	63.6525	-0.6978	2.72128	33.2238	61.6198	-0.10815	2.78649	30.9387	88.6122	-0.72214	3.21034	36.4249			79.1884	-1.00267	3.43858	37.639
87.3963	-0.11973	2.22841	38.745	73.7909	-0.16295	2.41476	37.3557	61.7125	-0.18511	2.30008	34.7021			53.1683	-0.64058	3.07992	30.2779	54.8103	-0.27851	3.14513	31.1842	49.5911	0.00903	2.98211	27.7654	85.4569	-0.33577	3.21034	35.2906			76.8136	-0.77829	3.47118	36.9927
84.9833	-0.08226	2.24274	38.4512	68.721	-0.12554	2.35742	36.7116	52.6451	-0.14509	2.24274	33.5446			43.0634	-0.3955	2.8843	27.6714	42.961	-0.61115	3.37337	29.0958	37.7663	0.17718	2.98211	24.5432	77.9991	-1.02532	3.73204	34.2869			74.4538	-0.5502	3.40597	36.322
82.619	-0.0388	2.24274	38.1555	63.4963	-0.10721	2.32875	36.071	43.6063	-0.10156	2.31442	32.4029			33.2896	-0.06762	2.75389	25.0813	33.8935	-0.24819	3.21034	26.9095	28.1127	0.88828	3.01471	21.3291	75.8901	-0.37733	2.72128	32.8999			71.9624	-0.35499	3.43858	35.6757
80.3023	0.01053	2.28575	37.8652	57.9974	-0.12266	2.37175	35.4392	34.709	-0.04059	2.28575	31.2489			21.289	-0.29657	2.98211	22.5808	25.058	0.17279	3.37337	24.8048	18.7193	1.66446	2.75389	18.0417	70.5772	-0.53051	2.33007	31.6678			68.8707	-0.3099	3.5364	35.0457
77.6907	0.02354	2.24274	37.5642	52.7215	-0.11063	2.40042	34.8056	26.5219	0.10789	2.24274	30.0931			16.2874	1.22466	2.85169	19.9906	16.4515	0.65105	2.9495	22.5533	12.8778	3.32883	2.85169	14.8439	64.4398	-0.88986	3.40597	30.8026			61.3708	-1.36715	3.40597	34.3587
75.1133	0.04074	2.24274	37.2686	47.5067	-0.09108	2.35742	34.1632	20.0843	0.47189	2.31442	28.9515			10.5875	2.57131	2.98211	17.4657	13.0743	2.43696	3.17773	20.4649	9.86838	5.7014	3.04732	11.6706	63.3309	0.00822	3.14513	29.6032			58.7837	-1.19588	3.60161	33.7532
72.3768	0.03835	2.25708	36.9747	42.3327	-0.0665	2.34308	33.5244	15.1865	1.02561	2.30008	27.7993			8.56151	4.83664	2.8843	14.8837	9.47623	4.16765	3.37337	18.3683	7.81042	8.3119	2.9495	8.42395	57.1969	-0.35028	2.75389	28.3711			56.7396	-0.88883	3.43858	33.058
69.6437	0.03638	2.22841	36.6755	37.313	-0.02291	2.41476	32.8961	11.3134	1.70557	2.30008	26.6488			7.1575	7.25752	2.78649	12.3017	8.03899	6.43868	3.11252	16.1576	6.14579	11.0208	3.04732	5.22619	52.8895	-0.25203	2.59088	27.1961			55.1254	-0.47428	3.5364	32.4281
66.8664	0.02896	2.21407	36.3781	32.2924	0.02056	2.32875	32.2484	6.86056	2.3141	2.25708	25.493			6.37421	9.83362	2.68868	9.71971	6.8311	8.76707	3.30815	14.061	5.19967	13.9093	2.8843	1.96321	47.7268	-0.36764	3.01471	26.1679			53.7266	-0.00585	3.43858	31.7492
63.7002	-0.02636	2.28575	36.0913	27.4561	0.08675	2.38609	31.6184	2.78747	2.96942	2.30008	24.3478			6.01528	12.5158	3.27555	7.30892	5.62376	11.0956	2.62348	11.7443	4.57994	16.8795	2.85169	-1.26716	44.9783	0.12043	2.75389	24.9684			52.3323	0.46368	3.47118	31.1029
61.2599	0.00774	2.25708	35.7921	23.1301	0.21579	2.37175	30.9796	2.68712	4.11419	2.27141	23.1938			5.72164	15.2144	2.9169	4.66169	6.96166	14.0606	3.24294	9.75372	4.2212	19.9149	3.04732	-4.44046	39.5262	-0.06756	3.69944	24.0707			50.4568	0.81291	3.47118	30.4485
58.431	-0.00604	2.21407	35.4912	19.7368	0.45976	2.41476	30.3478	2.55811	5.25542	2.32875	22.0504			5.3954	17.9048	3.11252	2.15307	6.17842	16.4952	3.27555	7.61638	4.18858	23.0318	2.9169	-7.69528	37.3947	0.57483	2.46047	22.6266			47.6579	0.93122	3.5364	29.8104
55.7439	-0.00234	2.25708	35.2008	16.7879	0.75847	2.32875	29.7001	2.5151	6.40725	2.25708	20.8911			4.93872	20.5626	3.07992	-0.41263	5.33016	18.9135	2.98211	5.3975	3.79726	26.0591	3.07992	-10.8767	34.6996	1.07627	3.37337	21.7206			39.8313	-0.20772	3.50379	29.1478
52.9509	-0.01169	2.25708	34.9052	14.2497	1.10778	2.35742	29.0666	2.57244	7.57145	2.25708	19.7406			4.67779	23.2693	3.21034	-2.93756	5.36278	21.5521	3.43858	3.36615	3.96031	29.225	3.43858	-14.0093	29.4782	0.94596	3.60161	20.6435			36.9559	-0.10855	3.5364	28.5016
49.932	-0.04887	2.22841	34.606	12.0326	1.49665	2.38609	28.433	2.58678	8.73034	2.24274	18.5884			4.4821	25.9923	3.30815	-5.47064	4.4821	23.9623	3.01471	1.11466	3.89509	32.3338	3.21034	-17.2886	25.3563	1.09061	2.9169	19.338			33.7593	-0.08971	3.40597	27.8145
47.1289	-0.05947	2.24274	34.3121	9.99091	1.90714	2.34308	27.7906	2.50077	9.87687	2.27141	17.4414			3.79726	28.593	3.01471	-8.10156	4.05814	26.4867	2.9169	-1.0553	3.96031	35.4753	3.40597	-20.4618	25.5884	2.32403	3.47118	18.3424			31.0803	0.05858	3.47118	27.1764
44.417	-0.05883	2.24274	34.0165	6.40139	2.12693	2.35742	27.1553	2.54377	11.0393	2.27141	16.291			4.05814	31.4303	3.11252	-10.6347	4.35164	29.1905	2.98211	-3.18449	3.89509	38.5841	3.24294	-23.7248	22.907	2.8289	3.40597	17.1919			28.8118	0.30952	3.40597	26.5057
41.7046	-0.05825	2.27141	33.7244	2.71579	2.33488	2.38609	26.5218	2.48643	12.1894	2.28575	15.1423			3.63422	34.0962	3.04732	-13.2085	3.9277	31.715	3.11252	-5.29738			3.73204	-26.8248	18.9497	3.01471	2.8843	15.9272			27.3811	0.76997	3.40597	25.8513
39.0655	-0.04864	2.21407	33.4217	2.64412	2.98807	2.35742	25.8811	2.48643	13.3465	2.27141	13.99			3.66683	36.8763	3.30815	-15.7008	4.05814	34.378	3.21034	-7.41842			3.56901	-30.0877	15.6638	3.36841	4.09075	15.0947			24.5611	0.88301	3.40597	25.1968
36.5425	-0.02473	2.25708	33.1313	2.58678	3.64303	2.42909	25.2529	2.4721	14.5018	2.27141	12.8395			3.56901	39.6238	3.21034	-18.2828	4.4821	37.1145	3.27555	-9.54761			3.73204	-33.2692	13.4018	3.97816	3.27555	13.7566			21.0252	0.817	3.40597	24.5424
34.0302	0.000506954	2.27141	32.8374	2.52944	4.29798	2.32875	24.6034	2.48643	15.6608	2.28575	11.6908					3.24294	-20.8322	4.05814	39.6389	3.11252	-11.7339			3.96031	-36.4343	12.9433	5.0389	3.01471	12.5571			18.4562	0.9928	3.47118	23.9043
31.8072	0.06138	2.24274	32.5382	2.48643	4.9547	2.38609	23.9734	2.48643	16.8179	2.30008	10.5421					3.34076	-23.3653			3.5364	-13.7734			5.85214	-39.1835	12.0922	6.00145	3.11252	11.4474			17.5355	1.5808	3.40597	23.2336
29.6942	0.13581	2.25708	32.2444	2.5151	5.62026	2.37175	23.3346	2.4721	17.9732	2.25708	9.38635					3.07992	-25.9881			3.34076	-15.9678					10.2606	6.71883	2.8843	10.2561			16.9441	2.25112	3.47118	22.5954
27.5583	0.20741	2.19974	31.9417	2.48643	6.27875	2.40042	22.701	2.44343	19.1268	2.27141	8.23764					3.40597	-28.4641			3.27555	-18.1296					9.21484	7.6327	3.34076	9.23597			16.2545	2.89689	3.43858	21.9329
25.2538	0.25824	2.22841	31.6496	2.5151	6.9443	2.41476	22.0657	2.4721	20.2875	2.25708	7.0854					3.73204	-30.9401			3.50379	-20.218					7.22279	8.30995	3.73204	8.19959			15.4997	3.52636	3.40597	21.2703
23.0574	0.32239	2.22841	31.3539	2.42909	7.59572	2.37175	21.4233	2.48643	21.4464	2.27141	5.93669					4.02553	-33.4242			3.14513	-22.4532					7.41865	9.53432	3.50379	7.00828			14.8438	4.18054	3.50379	20.6403
21.2144	0.43008	2.24274	31.06	2.41476	8.25598	2.35742	20.7845	2.44343	22.5982	2.27141	4.78621					4.02553	-35.9818			3.76465	-24.4438					7.94103	10.8403	3.04732	5.7599			14.352	4.87578	3.50379	19.9859
19.5197	0.55604	2.24274	30.7644	2.42909	8.91976	2.37175	20.1491	2.44343	23.7553	2.25708	3.63397					5.16705	-38.2539			3.63422	-26.6219					6.92902	11.7627	3.40597	4.71536			13.2708	5.42362	3.47118	19.3233
18.1168	0.71795	2.21407	30.4652	2.48643	9.58885	2.37175	19.512	2.38609	24.9054	2.27141	2.48526									3.63422	-28.7674					5.23229	12.5138	3.79726	3.67898			12.3213	6.0044	3.43858	18.6608
16.7879	0.88898	2.25708	30.1749	2.48643	10.2509	2.34308	18.8714	2.37175	26.0608	2.25708	1.33302									3.66683	-30.9047					4.87349	13.5994	3.30815	2.42244			11.765	6.68349	3.43858	18.0064
15.446	1.05841	2.24274	29.8774	2.42909	10.9058	2.32875	18.2326	2.4721	27.2303	2.18541	0.17371									3.56901	-33.0747					3.5364	14.4405	3.17773	1.25559			11.1435	7.34628	3.5364	17.3764
14.1776	1.23689	2.24274	29.5818	2.45776	11.5714	2.37175	17.6008	2.40042	28.3786	2.18541	-0.97676									3.89509	-35.1387					4.44948	15.8442	3.99292	0.32521			10.751	8.06636	3.40597	16.6894
12.824	1.40487	2.28575	29.2915	2.45776	12.2334	2.34308	16.9602	2.42909	29.5392	2.19974	-2.12547									3.82987	-37.3005					3.96031	16.8972	3.63422	-0.89871			10.2279	8.75377	3.37337	16.0268
11.601	1.58895	2.24274	28.9905	2.52944	12.9042	2.37175	16.3266	2.37175	30.6893	2.24274	-3.27065									4.64517	-39.2421					4.41687	18.1868	3.27555	-2.12263			9.60694	9.4167	3.43858	15.3887
10.3358	1.76783	2.22841	28.6931	2.4721	13.5592	2.32875	15.6843	2.41476	31.8517	2.22841	-4.42289									5.62376	-41.1429					4.35164	19.3459	3.40597	-3.22425			8.92082	10.0633	3.34076	14.7098
8.74112	1.90611	2.24274	28.3992	2.44343	14.2177	2.32875	15.0472	2.38609	33.0053	2.32875	-5.561															4.87349	20.6518	2.42787	-4.60307			8.26758	10.7182	3.73204	14.1532
4.37893	1.70343	2.25708	28.1053	2.4721	14.8833	2.32875	14.4101	2.40042	34.1642	2.21407	-6.72561															3.69944	21.5336	2.85169	-5.63131			7.74512	11.4058	3.73204	13.4988
2.93083	1.85977	2.28575	27.8132	2.4721	15.5453	2.34308	13.7748	2.31442	35.3107	2.21407	-7.87608															3.37337	22.6274	2.9495	-6.74108			7.41865	12.1423	3.76465	12.8525
2.70146	2.16626	2.21407	27.5087	2.45776	16.2055	2.38609	13.143	2.38609	36.4767	2.24274	-9.02303															3.56901	23.8517	2.85169	-7.89977			7.1575	12.8952	3.82987	12.2144
2.7588	2.50808	2.21407	27.2131	2.44343	16.8658	2.30008	12.4953	2.35742	37.6303	2.24274	-10.1735															4.05814	25.1494	3.27555	-8.92801			6.89638	13.6482	3.73204	11.5355
2.58678	2.82163	2.25708	26.9228	2.41476	17.5243	2.30008	11.8582	2.35742	38.7874	2.21407	-11.3275															4.02553	26.3167	4.12336	-9.85023			6.57001	14.3848	3.76465	10.8893
2.57244	3.15462	2.22841	26.6236	2.41476	18.1863	2.30008	11.2211	2.34308	39.9428	2.1424	-12.4868															3.27555	27.3045	4.02553	-11.0089			6.53738	15.1948	3.73204	10.2267
2.58678	3.49113	2.24274	26.3297	2.41476	18.8483	2.28575	10.5823			2.19974	-13.6302															2.10187	28.1864	3.04732	-12.3878			6.30895	15.9559	3.79726	9.58857
2.57244	3.82412	2.22841	26.0323	2.44343	19.5139	2.32875	9.95048			2.22841	-14.7772															3.01471	29.5901	3.60161	-13.3834			6.04791	16.7088	3.79726	8.93415
2.54377	4.15533	2.22841	25.7366	2.44343	20.1759	2.28575	9.3081			2.18541	-15.9329															3.14513	30.7981	3.47118	-14.5502			5.98265	17.5107	3.79726	8.27973
2.55811	4.49185	2.22841	25.441	2.45776	20.8397	2.38609	8.68338			2.22841	-17.0781															3.14513	31.9735	3.07992	-15.7823			5.85214	18.2963	3.76465	7.61715
2.52944	4.82307	2.28575	25.1524	2.40042	21.4946	2.35742	8.04276			2.19974	-18.2321															3.82987	33.3201	3.01471	-16.9328			5.72164	19.0819	3.82987	6.97904
2.48643	5.15252	2.24274	24.8515	2.42909	22.1602	2.34308	7.40391			2.1424	-19.3897															2.9495	34.2753	2.85169	-18.1078			5.52589	19.8512	3.76465	6.30831
2.4721	5.4855	2.21407	24.5523	2.44343	22.824	2.32875	6.76506			2.1424	-20.5402															3.04732	35.4752	3.50379	-19.079			5.36278	20.6286	3.79726	5.66204
2.4721	5.82025	2.24274	24.2602	2.44343	23.486	2.32875	6.12797			2.17107	-21.6871															3.01471	36.6424	3.50379	-20.2132			5.10181	21.3815	3.73204	4.99131
2.41476	6.14793	2.21407	23.961	2.42909	24.1462	2.32875	5.49089			2.17107	-22.8376															3.50379	37.9401	3.50379	-21.3475			5.00396	22.1753	3.86248	4.36951
2.4721	6.48975	2.24274	23.6689	2.4721	24.8136	2.32875	4.85381			2.22841	-23.981															2.52567	38.8709	3.73204	-22.4246			4.80825	22.9446	3.79726	3.69878
2.48643	6.82626	2.18541	23.3662	2.42909	25.4703	2.24274	4.20612			2.19974	-25.135															3.79726	40.3643	2.8843	-23.7708			4.67779	23.7301	3.79726	3.04436
2.41476	7.15218	2.28575	23.0829	2.44343	26.1341	2.30008	3.5761			2.17107	-26.289																	3.01471	-24.8725			4.51471	24.5076	3.86248	2.40625
2.44343	7.49046	2.24274	22.7819	2.42909	26.7943	2.27141	2.93549			2.21407	-27.4342																	3.86248	-25.7947			4.54733	25.334	3.82987	1.74367
2.44343	7.82521	2.27141	22.4898	2.45776	27.4599	2.31442	2.3037			2.19974	-28.5864																	3.96031	-26.9045			4.4821	26.1359	3.79726	1.0811
2.40042	8.15467	2.24274	22.1907	2.38609	28.1131	2.32875	1.66838			2.21407	-29.7351																	4.44948	-27.9164			4.44948	26.9459	3.69944	0.40221
2.4721	8.49824	2.27141	21.8986	2.41476	28.7786	2.30008	1.02777			2.1424	-30.8944																	3.50379	-29.2871			4.41687	27.756	3.69944	-0.25221
2.41476	8.82593	2.24274	21.5994	2.41476	29.4406	2.31442	0.39245			2.18541	-32.0396																	4.09075	-30.2745			4.25381	28.5334	3.73204	-0.89847
2.45776	9.16598	2.24274	21.3037	2.42909	30.1044	2.32875	-0.24287			2.19974	-33.1883																	3.86248	-31.4658			4.18858	29.3353	3.76465	-1.54474
2.40042	9.49366	2.24274	21.0081	2.45776	30.77	2.32875	-0.87996			2.15674	-34.3441																	3.9277	-32.5838			4.18858	30.1535	3.79726	-2.19101
2.41476	9.83018	2.24274	20.7124	2.41476	31.4267	2.32875	-1.51704			2.18541	-35.491																	3.96031	-33.7098			4.09075	30.9473	3.79726	-2.84543
2.42909	10.1667	2.28575	20.4221	2.45776	32.094	2.35742	-2.15059			2.19974	-36.6397																	4.35164	-34.7462			3.96031	31.7329	3.76465	-3.508
2.50077	10.5103	2.28575	20.1264	2.44343	32.7543	2.34308	-2.78945			2.19974	-37.7902																	4.15597	-35.9294			3.9277	32.5429	3.76465	-4.16242
2.44343	10.838	2.25708	19.8273	2.38609	33.4092	2.30008	-3.43183			2.12807	-38.9495																	5.16705	-36.8107			3.99292	33.3775	3.76465	-4.81685
2.38609	11.1656	2.27141	19.5334	2.40042	34.073	2.31442	-4.06715																					6.11316	-37.7084			3.99292	34.1957	3.73204	-5.47942
2.44343	11.5075	2.21407	19.2307	2.38609	34.7333	2.32875	-4.70247																					8.1043	-38.3447			3.9277	34.9976	3.76465	-6.12569
2.41476	11.8387	2.24274	18.9386	2.45776	35.4041	2.28575	-5.34485																									3.9277	35.8158	3.82987	-6.7638
2.41476	12.1734	2.25708	18.6447	2.42909	36.0626	2.24274	-5.98723																									3.86248	36.6177	3.73204	-7.44268
2.41476	12.5082	2.25708	18.349	2.45776	36.7282	2.32875	-6.61372																									3.9277	37.4522	3.76465	-8.08895
2.38609	12.8394	2.25708	18.0534	2.40042	37.3831	2.25708	-7.25963																									3.86248	38.2541	3.82987	-8.72706
2.35742	13.1706	2.27141	17.7595	2.38609	38.0434	2.27141	-7.89495																									3.9277	39.0886	3.60161	-9.43856
2.35742	13.5054	2.21407	17.4568	2.42909	38.7107	2.27141	-8.53204																									3.89509	39.8987	3.76465	-10.0522
2.40042	13.8454	2.25708	17.1665	2.44343	39.3745	2.22841	-9.17442																											3.79726	-10.6985
2.32875	14.1713	2.21407	16.8655			2.27141	-9.80621																											3.86248	-11.3366
2.37175	14.5114	2.22841	16.5716			2.31442	-10.438																											3.82987	-11.9992
2.37175	14.8461	2.25708	16.2795			2.25708	-11.0821																											3.69944	-12.6862
2.38609	15.1826	2.25708	15.9839			2.37175	-11.7051																											3.79726	-13.3162
2.32875	15.5103	2.24274	15.6865			2.24274	-12.3581																											3.79726	-13.9706
2.40042	15.8539	2.22841	15.389			2.25708	-12.9934																											3.76465	-14.6332
2.44343	16.194	2.31442	15.104			2.21407	-13.6358																											3.79726	-15.2794
2.40042	16.5234	2.22841	14.7978			2.19974	-14.2746																											3.82987	-15.9257
2.40042	16.8581	2.22841	14.5021			2.18541	-14.9135																											3.89509	-16.5638
2.34308	17.1858	2.27141	14.2118			2.18541	-15.5506																											3.82987	-17.2345
2.35742	17.5223	2.24274	13.9126			2.22841	-16.1823																											3.76465	-17.9053
2.35742	17.8571	2.22841	13.6152			2.24274	-16.8177																											3.79726	-18.5515
2.35742	18.1918	2.24274	13.3213			2.22841	-17.4565																											3.82987	-19.1978
2.35742	18.5266	2.25708	13.0274			2.24274	-18.0918																											3.9277	-19.8278
2.35742	18.8614	2.24274	12.73			2.19974	-18.7342																											3.79726	-20.5148
2.31442	19.1908	2.24274	12.4344			2.17107	-19.3748																											3.79726	-21.1692
2.35742	19.5309	2.22841	12.137			2.22841	-20.0049																											3.79726	-21.8236
2.28575	19.8568	2.21407	11.8395			2.18541	-20.6472																											3.79726	-22.4781
2.31442	20.195	2.24274	11.5474			2.21407	-21.2808																											3.76465	-23.1406
2.35742	20.5351	2.24274	11.2518			2.22841	-21.9161																											3.86248	-23.7706
2.34308	20.8681	2.24274	10.9561			2.17107	-22.5603																											3.82987	-24.4332
2.31442	21.1993	2.32875	10.6711			2.15674	-23.1991																											3.86248	-25.0794
2.34308	21.5376	2.24274	10.3648			2.15674	-23.8362																											3.76465	-25.7583
2.37175	21.8759	2.22841	10.0674			2.15674	-24.4733																											3.79726	-26.4046
2.35742	22.2088	2.25708	9.77532			2.19974	-25.1051																											3.86248	-27.0427
2.30008	22.5365	2.28575	9.48321			2.18541	-25.7439																											3.79726	-27.7134
2.34308	22.8766	2.25708	9.18403			2.21407	-26.3775																											3.82987	-28.3597
2.30008	23.206	2.21407	8.88308			2.17107	-27.0199																											3.79726	-29.0223
2.35742	23.5478	2.17107	8.58214			2.18541	-27.6552																											3.82987	-29.6685
2.37175	23.8844	2.25708	8.29709			2.12807	-28.2993																											3.76465	-30.3393
2.35742	24.2173	2.17107	7.99085			2.18541	-28.9293																											3.76465	-30.9937
2.34308	24.5503	2.25708	7.7058			2.1424	-29.5717																											3.76465	-31.6481
2.31442	24.8815	2.27141	7.41192			2.11373	-30.2123																											3.89509	-32.2699
2.34308	25.2198	2.28575	7.11804			2.1424	-30.8459																											3.76465	-32.9569
2.31442	25.551	2.27141	6.82063			2.18541	-31.4777																											3.69944	-33.6277
2.31442	25.8858	2.24274	6.52145			2.17107	-32.1165																											3.73204	-34.2739
2.34308	26.2241	2.27141	6.22934			2.1424	-32.7572																											3.73204	-34.9284
2.32875	26.5571	2.21407	5.92663			2.1424	-33.3942																											3.73204	-35.5828
2.34308	26.8936	2.27141	5.63805			2.18541	-34.026																											3.86248	-36.2046
2.34308	27.2283	2.21407	5.33534			2.18541	-34.6631																											3.82987	-36.8672
2.28575	27.556	2.22841	5.04146			2.19974	-35.2984																											3.76465	-37.5379
2.30008	27.8925	2.22841	4.74581			2.12807	-35.9443																											3.79726	-38.1842
2.27141	28.2237	2.21407	4.4484			2.18541	-36.5744																											3.86248	-38.8223
2.27141	28.5585	2.25708	4.15806			2.12807	-37.2185																											3.76465	-39.5012
2.28575	28.895	2.21407	3.85711																															3.73204	-40.1637
2.25708	29.2262	2.27141	3.56853																															3.73204	-40.8182
2.30008	29.5663	2.25708	3.27112																															3.82987	-41.4481
2.24274	29.894	2.21407	2.97018																															3.79726	-42.1107
2.25708	30.2305	2.25708	2.67983																															3.79726	-42.7651
2.28575	30.5688	2.18541	2.37535																															3.89509	-43.3951
2.24274	30.8982	2.30008	2.09384																															3.86248	-44.0576
2.25708	31.2347	2.24274	1.79113																															3.79726	-44.7284
2.31442	31.5765	2.24274	1.49548																															3.73204	-45.3991
2.27141	31.906	2.22841	1.19807																															3.79726	-46.0372
2.28575	32.2425	2.22841	0.90242																															3.82987	-46.6835
2.28575	32.5772	2.22841	0.60678																															3.86248	-47.3297
2.30008	32.9138	2.28575	0.3182																															3.96031	-47.9597
2.25708	33.2432	2.21407	0.01372																															3.89509	-48.6304
2.28575	33.5815	2.27141	-0.27486																															3.9277	-49.2767
2.25708	33.9127	2.27141	-0.57051
2.25708	34.2475	2.27141	-0.86615
2.25708	34.5822	2.22841	-1.16709
2.22841	34.9134	2.25708	-1.45921
2.28575	35.2552	2.27141	-1.75309
2.28575	35.59	2.27141	-2.04873
2.31442	35.9283	2.21407	-2.35144
2.27141	36.2577	2.30008	-2.63649
2.30008	36.596	2.19974	-2.9445
2.24274	36.9237	2.17107	-3.24368
2.25708	37.2602	2.21407	-3.53402
2.24274	37.5932	2.25708	-3.82437
2.24274	37.9279	2.18541	-4.12885
2.30008	38.2698	2.25708	-4.41566
2.30008	38.6045	2.15674	-4.72367
2.28575	38.9375	2.22841	-5.01049
2.31442	39.2758	2.24274	-5.30436
2.28575	39.607	2.21407	-5.60354
2.27141	39.94	2.22841	-5.89742
		2.22841	-6.19307
		2.18541	-6.49401
		2.24274	-6.78259
		2.25708	-7.07647
		2.24274	-7.37388
		2.22841	-7.67129
		2.24274	-7.96517
		2.18541	-8.26788
		2.18541	-8.56353
		2.19974	-8.85741
		2.22841	-9.14952
		2.24274	-9.4434
		2.17107	-9.74788
		2.18541	-10.0418
		2.19974	-10.3356
		2.18541	-10.6331
		2.21407	-10.9252
		2.25708	-11.2155
		2.21407	-11.5165
		2.25708	-11.8068
		2.18541	-12.1113
		2.22841	-12.4016
		2.18541	-12.7026
		2.18541	-12.9982
		2.18541	-13.2939
		2.19974	-13.5877
		2.25708	-13.8763
		2.21407	-14.1773
		2.19974	-14.4747
		2.21407	-14.7685
		2.15674	-15.0713
		2.19974	-15.3616
		2.18541	-15.659
		2.19974	-15.9529
		2.19974	-16.2485
		2.24274	-16.5389
		2.17107	-16.8434
		2.18541	-17.1373
		2.25708	-17.4241
		2.17107	-17.7303
		2.12807	-18.0312
		2.25708	-18.311
		2.18541	-18.6155
		2.18541	-18.9111
		2.19974	-19.205
		2.22841	-19.4971
		2.24274	-19.791
		2.22841	-20.0884
		2.17107	-20.3911
		2.21407	-20.6815
		2.1424	-20.9859
		2.22841	-21.271
		2.18541	-21.5719
		2.18541	-21.8676
		2.22841	-22.1579
		2.18541	-22.4589
		2.1424	-22.7598
		2.18541	-23.0502
		2.15674	-23.3493
		2.21407	-23.6379
		2.19974	-23.9353
		2.18541	-24.2327
		2.19974	-24.5266
		2.19974	-24.8223
		2.17107	-25.1214
		2.21407	-25.4118
		2.17107	-25.7127
		2.22841	-26.0013
		2.18541	-26.3023
		2.15674	-26.6014
		2.1424	-26.8988
		2.17107	-27.191
		2.22841	-27.4795
		2.1424	-27.7858
		2.18541	-28.0761
		2.17107	-28.3735
		2.18541	-28.6674
		2.21407	-28.9595
		2.15674	-29.2622
		2.19974	-29.5526
		2.18541	-29.85
		2.18541	-30.1456
		2.12807	-30.4484
		2.17107	-30.7387
		2.21407	-31.0291
		2.12807	-31.3353
		2.17107	-31.6256
		2.1424	-31.9248
		2.15674	-32.2187
		2.17107	-32.5126
		2.1424	-32.8118
		2.12807	-33.1092
		2.15674	-33.4013
		2.15674	-33.6969
		2.11373	-33.9979
		2.15674	-34.2882
		2.18541	-34.5803
		2.0994	-34.8866
		2.15674	-35.1752
		2.12807	-35.4743
		2.15674	-35.7664
		2.0994	-36.0692
		2.08507	-36.3666
		2.11373	-36.6587
		2.12807	-36.9526
		2.1424	-37.2464
		2.0994	-37.5474
		2.18541	-37.8324
